# Supplementary material for: Development and validation of a pre-scoring system for nonspecific low back pain among general population in Guangzhou: a cross-sectional study
Source: BMC Public Health. 2019 Sep 12;19:1262. doi: 10.1186/s12889-019-7564-9 (PMC6739945; doi:10.1186/s12889-019-7564-9)
Supplement: Supplementary file 1 — Excel S1 A Scoring System for Nonspecific LBP among the general Population in Guangzhou. (XLSX 25 kb) [file 12889_2019_7564_MOESM1_ESM.xlsx]

## Sheet: Sheet1
A Pre-Scoring System for Nonspecific LBP among Common Population in Guangzhou
		Enter Values Here
Risk Factor	Units	(Enter Values in Each Cell)	Notes	X	Variables	Coeff	Coeff×X	Score
Gender	male（m）or female（f）	f		1	Gender	0.584	0.584	1
Age	years	26	please enter an integer value between 20 and 59	26	Age	0.096	2.496	0
Height	m	1.78		1.78	Height
Weight	kg	63		63	Weight
BMI				19.8839	BMI	0.143	2.84339	1
Average exercise times weekly	times/week	2	please enter a value equal or greater than 0	2	Average exercise times weekly	-0.28	-0.56	2
Education level			please enter the number "1" on the appropriate option		Education level			4
middle school or below				0		0	0
high school				0		0.82	0
college degree or above		1		1		1.906	1.906
Intensity of daily work			please enter the number "1" on the appropriate option		Intensity of daily work			5
almost not				0		0	0
light				0		0.723	0
intergrade				0		1.342	0
heavy		1		1		2.633	2.633
Place of residence			please enter the number "1" on the appropriate option		Place of residence			1
urban				0		0	0
town				0		0.87	0
rural		1		1		0.438	0.438
Monthly income	yuan		please enter the number "1" on the appropriate option		Income monthly			6
<1000				0		0	0
1000≤ <5000				0		1.145	0
5000≤ <10000				0		0.901	0
≥10000		1		1		2.744	2.744
SF2		5	overall evaluation about health condition,please finish the follow scale	5	SF2	-0.741	-3.705	0
SF_PHYS		12	physiology health domain,please finish the follow scale	12	SF_PHYS	-0.258	-3.096	3
The estimated risk of Nonspecific LBP ＝		0.461551			Intercept	-6.424
					Total scores			23
						0.464906
						0.461551
Partial World Health Organization Quality of Life(WHO-QOL-BREF-Chinese)-Brief
Instructions : This questionnaire asks how you feel about your quality of life, health, or other areas of your life in the last two weeks.Please answer all the questions. If you are unsure about which response to give to a question, please choose the one that appears most appropriate. This can often be your first response.
overall evaluation about health condition	Very dissatisfied	Dissatisfied	Neither satisfied nor dissatisfied	Satisfied	Very satisfied	Please enter the number
How satisfied areyou with your health?	1	2	3	4	5	5
Domain I: physiology health	Not at all	A little	A moderate amount	Very much	An extreme amount	Please enter the number
To what extent do you feel that physical pain prevents you from doing what you need to do?	1	2	3	4	5	1
How much do you need any medical treatment to function in your daily life?	1	2	3	4	5	1
Do you have enough energy for everyday life?	1	2	3	4	5	3
How well are you able to get around?	1	2	3	4	5	2
How satisfied are you with your sleep?	1	2	3	4	5	2
How satisfied are you with your ability to perform your daily living activities?	1	2	3	4	5	1
How satisfied are you with your capacity for work?	1	2	3	4	5	3
